# Supplementary material for: MVGAE: A Multi-View Graph Auto-Encoder Model for Drug Prediction of Non-Small Cell Lung Cancer Based on Synthetic Lethality
Source: Curr Issues Mol Biol. 2026 Mar 3;48(3):269. doi: 10.3390/cimb48030269 (PMC13025638; doi:10.3390/cimb48030269)
Supplement: Supplementary file 1 [file cimb-48-00269-s001.zip]

Archive with 1 entries (1 files):
- cimb-4168851-supplementary.pdf
